# Supplementary material for: Single-Center Analysis of Soluble TREM2 as a Biomarker in Coronary Microvascular Dysfunction: A Cross-Sectional Study
Source: J Clin Med. 2025 Mar 7;14(6):1816. doi: 10.3390/jcm14061816 (PMC11942759; doi:10.3390/jcm14061816)
Supplement: Supplementary file 1 [file jcm-14-01816-s001.zip]

Archive with 1 entries (1 files):
- jcm-3426039-supplementary.pdf
